# Supplementary material for: Software for Apportionment of Asbestos-Related Mesotheliomas
Source: Can Respir J. 2016 May 18;2016:5340676. doi: 10.1155/2016/5340676 (PMC4904538; doi:10.1155/2016/5340676)
Supplement: Supplementary file 1 — The Supplementary Material consists of the program “Mesocontribution”. It is a program written in Microsoft Access and runs in Microsoft Windows. Please see “Section 9. Software for Apportionment”, for instructions regarding how to install and run it on your computer. [file 5340676.f1.zip › MesoContribution/autorun.inf]

[autorun]
OPEN=SETUP.EXE /AUTORUN
ICON=SETUP.EXE,1
